# Supplementary material for: The Impact of Metabolic Syndrome on Bone Mass in Men: Systematic Review and Meta-Analysis
Source: Biomedicines. 2023 Jul 6;11(7):1915. doi: 10.3390/biomedicines11071915 (PMC10377465; doi:10.3390/biomedicines11071915)
Supplement: Supplementary file 1 [file biomedicines-11-01915-s001.zip › Supplementary Table S1.xlsx]

## Sheet: Arkusz1
			1	2	3	4	5	6	7
	Item No	Recommendation	Effects of metabolic syndrome on bone health in older adults: the Bushehr Elderly Health (BEH) program,	Bone mineral density, metabolic syndrome, and vitaminD in indigenous from south of Brazil	Clinical Manifestations and Factors Associated with Osteosarcopenic Obesity Syndrome: A Cross‑Sectional Study in Koreans with Obesity	Lower bone turnover and relative bone deficits in menwith metabolic syndrome: a matter of insulin sensitivity?The European Male Ageing Study	Association between metabolic syndrome and bone mineral density in a Taiwanese elderly population	Metabolic Syndrome in Arab Adults with Low BoneMineral Density	Coexistence of Pre-sarcopenia and Metabolic Syndrome in Arab Men
			Bagherzadeh et al. 2020	da Rocha et al.. 2013	Kim et al.., 2019	Laurent et al., 2016	Loke et al., 2018	Wani et al., 2019	Yakout et al., 2019
Title and abstract	1	(a) Indicate the study’s design with a commonly used term in the title or the abstract	1	1	1	1	1	1	1
		(b) Provide in the abstract an informative and balanced summary of what was done and what was found	1	1	1	1	1	1	1
Introduction
Background/rationale	2	Explain the scientific background and rationale for the investigation being reported	1	1	1	1	1	1	1
Objectives	3	State specific objectives, including any prespecified hypotheses	1	1	1		1	1	1
Methods
Study design	4	Present key elements of study design early in the paper	1	1	1	1	1	1	1
Setting	5	Describe the setting, locations, and relevant dates, including periods of recruitment, exposure, follow-up, and data collection	1	1	1	1	1	1	1
Participants	6	(a) Cohort study—Give the eligibility criteria, and the sources and methods of selection of participants. Describe methods of follow-up	1	1	1	1	1	1	1
		Case-control study—Give the eligibility criteria, and the sources and methods of case ascertainment and control selection. Give the rationale for the choice of cases and controls	1	1	1	1	1	1	1
		Cross-sectional study—Give the eligibility criteria, and the sources and methods of selection of participants	1	1	1	1	1	1	1
		(b) Cohort study—For matched studies, give matching criteria and number of exposed and unexposed	1
		Case-control study—For matched studies, give matching criteria and the number of controls per case	1
Variables	7	Clearly define all outcomes, exposures, predictors, potential confounders, and effect modifiers. Give diagnostic criteria, if applicable	1	1	1	1	1	1	1
Data sources/ measurement	8*	For each variable of interest, give sources of data and details of methods of assessment (measurement). Describe comparability of assessment methods if there is more than one group	1	1	1	1	1	1	1
Bias	9	Describe any efforts to address potential sources of bias	1					1	1
Study size	10	Explain how the study size was arrived at	1	1	1	1	1	1	1
Quantitative variables	11	Explain how quantitative variables were handled in the analyses. If applicable, describe which groupings were chosen and why
			1	1	1	1	1	1	1
Statistical methods	12	(a) Describe all statistical methods, including those used to control for confounding	1	1	1	1	1	1	1
		(b) Describe any methods used to examine subgroups and interactions	1		1	1	1	1	1
		(c) Explain how missing data were addressed	1	1	1	1		1	1
		(d) Cohort study—If applicable, explain how loss to follow-up was addressed			1	1		1	1
		Case-control study—If applicable, explain how matching of cases and controls was addressed
		Cross-sectional study—If applicable, describe analytical methods taking account of sampling strategy
		(e) Describe any sensitivity analyses
Participants	13*	(a) Report numbers of individuals at each stage of study—eg numbers potentially eligible, examined for eligibility, confirmed eligible, included in the study, completing follow-up, and analysed	1	1	1	1	1	1	1
		(b) Give reasons for non-participation at each stage						1
		(c) Consider use of a flow diagram
Descriptive data	14*	(a) Give characteristics of study participants (eg demographic, clinical, social) and information on exposures and potential confounders	1	1	1	1	1	1	1
		(b) Indicate number of participants with missing data for each variable of interest							1
		(c) Cohort study—Summarise follow-up time (eg, average and total amount)
Outcome data	15*	Cohort study—Report numbers of outcome events or summary measures over time		1			1	1
		Case-control study—Report numbers in each exposure category, or summary measures of exposure	1
		Cross-sectional study—Report numbers of outcome events or summary measures			1	1			1
Main results	16	(a) Give unadjusted estimates and, if applicable, confounder-adjusted estimates and their precision (eg, 95% confidence interval). Make clear which confounders were adjusted for and why they were included	1		1	1	1	1	1
		(b) Report category boundaries when continuous variables were categorized		1		1	1	1	1
		(c) If relevant, consider translating estimates of relative risk into absolute risk for a meaningful time period
Other analyses	17	Report other analyses done—eg analyses of subgroups and interactions, and sensitivity analyses	1		1	1	1		1
Discussion
Key results	18	Summarise key results with reference to study objectives	1	1	1	1	1	1	1
Limitations	19	Discuss limitations of the study, taking into account sources of potential bias or imprecision. Discuss both direction and magnitude of any potential bias	1		1	1	1	1	1
Interpretation	20	Give a cautious overall interpretation of results considering objectives, limitations, multiplicity of analyses, results from similar studies, and other relevant evidence	1	1	1	1	1	1	1
Generalisability	21	Discuss the generalisability (external validity) of the study results	1			1	1	1	1
Other information
Funding	22	Give the source of funding and the role of the funders for the present study and, if applicable, for the original study on which the present article is based			1	1		1	1
		SUM	28	21	26	27	25	29	30
